# Supplementary material for: Identification of candidate miRNAs in early-onset and late-onset prostate cancer by network analysis
Source: Sci Rep. 2020 Jul 23;10:12345. doi: 10.1038/s41598-020-69290-7 (PMC7378055; doi:10.1038/s41598-020-69290-7)
Supplement: Supplementary file 3 — Supplementary information 3 [file 41598_2020_69290_MOESM3_ESM.xlsx]

## Sheet: EO-PCa upregulated
Name	Pathways in cancer	Cell cycle	Neurotrophin signaling pathway	Prostate cancer	Focal adhesion	Adherens junction	Colorectal cancer	p53 signaling pathway	Regulation of actin cytoskeleton	Bacterial invasion of epithelial cells	Chronic myeloid leukemia	Pathogenic Escherichia coli infection	Glioma	Pancreatic cancer	Thyroid cancer	Renal cell carcinoma	HTLV-I infection	ErbB signaling pathway	Wnt signaling pathway	Endometrial cancer	Small cell lung cancer	Protein processing in endoplasmic reticulum	TGF-beta signaling pathway
Hits	104	51	49	37	69	31	23	28	60	24	29	17	26	27	14	24	61	31	46	18	28	41	29
Genes	AKT2	ANAPC1	AKT2	AKT2	ACTB	ACTB	AKT2	APAF1	ABI2	ACTB	AKT2	ACTB	AKT2	AKT2	CCDC6	AKT2	ADCY6	ABL2	APC	AKT2	AKT2	BAK1	AMH
	AKT3	BUB3	AKT3	AKT3	ACTG1	ACTG1	AKT3	CCNB1	ACTB	ACTG1	AKT3	ACTG1	AKT3	AKT3	CCND1	AKT3	ADCY9	AKT2	BTRC	AKT3	AKT3	BCL2	BMP7
	APPL1	CCNB1	ARHGDIA	AR	ACTN1	ACTN1	APPL1	CCND1	ACTG1	ARPC1B	CBL	ARHGEF2	CALM1	CCND1	CTNNB1	CREBBP	AKT2	AKT3	CAMK2A	APC	APAF1	CKAP4	BMP8A
	AR	CCND1	BDNF	BCL2	ACTN4	ACTN4	BCL2	CCND2	ACTN1	ARPC5L	CCND1	ARPC1B	CALML3	CDK4	HRAS	CRK	AKT3	CAMK2A	CAMK2G	CCND1	CCND1	DDIT3	BMP8B
	BCL2	CCND2	CALM1	CCND1	AKT2	CSNK2A1	BIRC5	CCND3	ACTN4	CBL	CDK4	ARPC5L	CAMK2A	CDK6	KRAS	CRKL	ANAPC1	CAMK2G	CCND1	CTNNB1	CDK2	DDOST	BMPR2
	BIRC5	CCND3	CALML3	CDK2	AKT3	CTNNA1	CCND1	CCNG1	APC	CRK	CDK6	RHOA	CAMK2G	CDKN2A	MAP2K1	EGLN1	APC	CBL	CCND2	EGFR	CDK4	DNAJA2	CREBBP
	CBL	CDC14B	CAMK2A	CDKN1A	BCL2	CTNNA3	CTNNB1	CDK2	ARPC1B	CRKL	CDKN1A	ROCK2	CCND1	E2F3	MAPK1	EGLN3	ATF1	CDKN1A	CCND3	ELK1	CDK6	DNAJC10	E2F4
	CCDC6	CDC25B	CAMK2G	CDKN1B	CAV1	CTNNB1	GSK3B	CDK4	ARPC5L	CTNNA1	CDKN1B	TLR4	CDK4	EGFR	MYC	EP300	BUB3	CDKN1B	CHD8	FOXO3	CDKN1B	DNAJC3	EP300
	CCND1	CDC25C	CAMK4	CREB1	CCND1	CTNND1	JUN	CDK6	BDKRB2	CTNNA3	CDKN2A	TUBA1A	CDK6	KRAS	NCOA4	HIF1A	CALR	CRK	CREBBP	GSK3B	COL4A2	DNAJC5G	GDF7
	CDK2	CDC27	CRK	CREB3L2	CCND2	EGFR	KRAS	CDKN1A	CRK	CTNNB1	CRK	TUBA1B	CDKN1A	MAP2K1	PAX8	JUN	CANX	CRKL	CSNK1A1	HRAS	COL4A4	ERO1A	MAPK1
	CDK4	CDC6	CRKL	CREB5	CCND3	FGFR1	MAP2K1	CDKN2A	CRKL	CTTN	CRKL	TUBAL3	CDKN2A	MAPK1	TCF7L2	MAP2K1	CCND1	EGFR	CSNK1E	ILK	CYCS	HERPUD1	MYC
	CDK6	CDC7	FOXO3	CREBBP	COL1A2	IGF1R	MAPK1	CHEK2	DIAPH1	DNM1	E2F3	TUBB	E2F3	NFKB1	TFG	MAPK1	CCND2	ELK1	CSNK2A1	KRAS	E2F3	HSPA1B	PITX2
	CDKN1A	CDK2	FRS2	CTNNB1	COL4A2	MAPK1	MYC	CYCS	DOCK1	DNM1L	HDAC1	TUBB1	EGFR	PIK3CG	TPM3	PAK3	CCND3	ERBB3	CTNNB1	MAP2K1	FN1	HSPA2	PPP2CA
	CDKN1B	CDK4	GSK3B	E2F3	COL4A4	NECTIN1	PIK3CG	FAS	EGFR	DNM2	HRAS	TUBB2A	HRAS	PLD1	TPR	PAK4	CD3D	ERBB4	DVL3	MAPK1	ITGAV	HSPA8	PPP2CB
	CDKN2A	CDK6	HRAS	EGFR	COL6A1	PARD3	RAC1	GADD45A	ENAH	DOCK1	KRAS	TUBB2B	IGF1	RAC1		PAK6	CDC27	EREG	EP300	MYC	ITGB1	HYOU1	RBL1
	COL4A2	CDKN1A	IRAK1	EP300	CRK	PTPRF	RAC3	IGF1	EZR	FN1	MAP2K1	TUBB4A	IGF1R	RAC3		PDGFB	CDK4	GSK3B	FOSL1	PDPK1	LAMA2	MAP3K5	RHOA
	COL4A4	CDKN1B	IRAK3	FGFR1	CRKL	PTPRJ	RALGDS	MDM4	F2R	ILK	MAPK1	WASL	KRAS	RAD51		PIK3CG	CDKN1A	HBEGF	FRAT2	PIK3CG	LAMC1	MOGS	ROCK2
	CREBBP	CDKN2A	IRAK4	FOXO1	CTNNB1	RAC1	RHOA	PMAIP1	FGFR1	ITGA5	MYC		MAP2K1	RALBP1		PTPN11	CDKN2A	HRAS	FZD3	TCF7L2	MYC	NFE2L2	SMAD3
	CRK	CHEK2	IRS4	GSK3B	DIAPH1	RAC3	SMAD3	PPM1D	HRAS	ITGB1	NFKB1		MAPK1	RALGDS		RAC1	CHEK2	JUN	FZD6		NFKB1	NSFL1C	SMAD4
	CRKL	CREBBP	JUN	HRAS	DOCK1	RHOA	SMAD4	PTEN	IQGAP2	PIK3CG	PIK3CG		PDGFB	RELA		RAP1A	CREB1	KRAS	FZD7		PIAS2	P4HB	SMAD5
	CTNNB1	DBF4	KRAS	HSP90AA1	EGFR	SMAD3	TCF7L2	RRM2B	ITGA5	RAC1	PTPN11		PDGFRA	SMAD3		RAPGEF1	CREBBP	MAP2K1	GSK3B		PIK3CG	PDIA6	SMAD7
	CYCS	E2F3	MAGED1	HSP90AB1	ELK1	SMAD4	TGFBR1	SESN2	ITGA7	RHOA	RELA		PIK3CG	SMAD4		SLC2A1	CTNNB1	MAPK1	JUN		PTEN	PLAA	SP1
	DVL3	E2F4	MAP2K1	IGF1	FLNA	SNAI1	TGFBR2	SFN	ITGA8	WASF2	SMAD3		PRKCA	STAT1		TGFB2	DVL3	MYC	LRP6		RELA	PREB	TGFB2
	E2F3	EP300	MAP3K3	IGF1R	FN1	SNAI2		STEAP3	ITGAV	WASL	SMAD4		PRKCB	TGFB2		VEGFA	E2F3	NCK2	MYC		SKP2	RAD23A	TGFBR1
	EGFR	ESPL1	MAP3K5	KRAS	GSK3B	TCF7L2		THBS1	ITGB1		STAT5B		PTEN	TGFBR1			ELK1	PAK3	NKD1		TRAF1	RNF185	TGFBR2
	EGLN1	GADD45A	MAPK1	MAP2K1	HRAS	TGFBR1		TNFRSF10B	ITGB3		TGFB2		TP53	TGFBR2			ELK4	PAK4	PPP2CA		TRAF4	RPN2	THBS1
	EGLN3	GSK3B	MAPK13	MAPK1	IGF1	TGFBR2		TP53	ITGB8		TGFBR1			VEGFA			EP300	PAK6	PPP2CB		TRAF6	SAR1A	THBS4
	ELOB	HDAC1	MAPKAPK2	NFKB1	IGF1R	TJP1		ZMAT3	KRAS		TGFBR2						FZD3	PIK3CG	PPP2R5D		XIAP	SEC23A	ZFYVE16
	EP300	MCM2	NFKB1	PDGFB	ILK	WASF2			MAP2K1		TP53						FZD6	PRKCA	PPP3R1			SEC24C	ZFYVE9
	FAS	MCM4	NGFR	PDGFC	ITGA5	WASL			MAPK1								FZD7	PRKCB	PRICKLE1			SEC61A1
	FGF2	MYC	NTRK3	PDGFRA	ITGA7	YES1			MSN								GSK3B	STAT5B	PRKCA			SEC61A2
	FGF9	ORC4	PIK3CG	PDPK1	ITGA8				MYH14								HLA-A		PRKCB			SIL1
	FGFR1	ORC6	PRKCD	PIK3CG	ITGAV				MYH9								HLA-B		PSEN1			SSR1
	FLT3	PCNA	PTPN11	PTEN	ITGB1				MYL12A								HRAS		RAC1			SSR2
	FN1	PKMYT1	RAC1	RELA	ITGB3				MYLK								JUN		RAC3			SSR3
	FOXO1	PLK1	RAP1A	TCF7L2	ITGB8				MYLK3								KRAS		RHOA			SVIP
	FZD3	RBL1	RAPGEF1	TP53	JUN				NCKAP1								MAP3K3		ROCK2			SYVN1
	FZD6	SFN	RELA		LAMA2				PAK3								MYB		SENP2			UBE2D4
	FZD7	SKP2	RHOA		LAMC1				PAK4								NFKB1		SFRP1			UBE2G1
	GSK3B	SMAD3	RPS6KA3		MAP2K1				PAK6								PCNA		SMAD4			UBE2G2
	HDAC1	SMAD4	RPS6KA4		MAPK1				PDGFRA								PDGFB		TCF7L2			YOD1
	HHIP	SMC1A	RPS6KA5		MYL12A				PFN1								PDGFRA		TP53
	HIF1A	SMC3	SH2B3		MYLK				PFN4								PIK3CG		VANGL1
	HRAS	STAG2	TP53		MYLK3				PIK3CG								POLD3		WNT5A
	HSP90AA1	TFDP2	TRAF6		PAK3				PIP4K2A								POLE3		WNT7B
	HSP90AB1	TGFB2	YWHAE		PAK4				PIP4K2B								RELA		WNT9B
	IGF1	TP53	YWHAG		PAK6				PIP4K2C								RRAS2
	IGF1R	YWHAE	YWHAH		PDGFB				PIP5K1A								SLC2A1
	IL6	YWHAG	YWHAZ		PDGFC				PPP1CB								SMAD3
	ITGAV	YWHAH			PDGFRA				PPP1R12A								SMAD4
	ITGB1	YWHAZ			PDPK1				RAC1								STAT5B
	JUN				PIK3CG				RAC3								TBP
	JUP				PPP1CB				RHOA								TCF3
	KIT				PPP1R12A				ROCK2								TGFB2
	KRAS				PRKCA				RRAS2								TGFBR1
	LAMA2				PRKCB				SSH1								TGFBR2
	LAMC1				PTEN				TIAM1								TLN1
	MAP2K1				RAC1				TMSB4X								TP53
	MAPK1				RAC3				WASF2								WNT5A
	MYC				RAP1A				WASL								WNT7B
	NCOA4				RAPGEF1												WNT9B
	NFKB1				RHOA
	PAX8				ROCK2
	PDGFB				THBS1
	PDGFRA				THBS4
	PIAS2				TLN1
	PIK3CG				VEGFA
	PLD1				XIAP
	PRKCA				ZYX
	PRKCB
	PTEN
	RAC1
	RAC3
	RALBP1
	RALGDS
	RARA
	RELA
	RHOA
	RUNX1T1
	SKP2
	SLC2A1
	SMAD3
	SMAD4
	STAT1
	STAT5B
	STK4
	TCF7L2
	TFG
	TGFB2
	TGFBR1
	TGFBR2
	TP53
	TPM3
	TPR
	TRAF1
	TRAF4
	TRAF6
	VEGFA
	VHL
	WNT5A
	WNT7B
	WNT9B
	XIAP
	ZBTB16

## Sheet: EO-PCa downregulated
Name	Pathways in cancer	Prostate cancer	Glioma	Renal cell carcinoma	Regulation of actin cytoskeleton	Chronic myeloid leukemia	Adherens junction	Non-small cell lung cancer	Melanoma	MAPK signaling pathway	HTLV-I infection	Colorectal cancer	Fc gamma R-mediated phagocytosis	Pancreatic cancer	Cell cycle	Jak-STAT signaling pathway	p53 signaling pathway	Neurotrophin signaling pathway	Thyroid cancer	Chagas disease (American trypanosomiasis)	Bladder cancer	ErbB signaling pathway	Axon guidance	Endometrial cancer	RNA transport	TGF-beta signaling pathway	Wnt signaling pathway	Melanogenesis	Bacterial invasion of epithelial cells	Gap junction	B cell receptor signaling pathway	Fc epsilon RI signaling pathway	Progesterone-mediated oocyte maturation	Small cell lung cancer	mTOR signaling pathway	Focal adhesion	Epstein-Barr virus infection	RNA degradation	Viral myocarditis	Shigellosis	Tight junction	Dorso-ventral axis formation	Endocytosis	Chemokine signaling pathway
Hits	100	39	30	27	55	29	28	23	27	71	57	21	33	26	39	33	25	38	13	28	13	27	33	16	34	25	37	28	18	25	22	22	23	23	15	47	25	18	10	15	30	6	26	43
Genes	LAMC1	AKT1	AKT1	AKT1	ABI2	ABL1	ACP1	AKT1	AKT1	AKT1	ADCY9	AKT1	AKT1	AKT1	ABL1	AKT1	BBC3	ABL1	CCDC6	AKT1	CCND1	ABL1	ABL1	AKT1	ALYREF	ACVR2B	APC	ADCY9	ACTG1	ADCY9	AKT1	AKT1	ADCY9	AKT1	AKT1	ACTG1	AKT1	BTG1	ABL1	ACTG1	ACTG1	ETS1	ARRB2	ADCY9
	WNT4	AKT2	AKT2	AKT2	ACTG1	AKT1	ACTG1	AKT2	AKT2	AKT2	AKT1	AKT2	AKT2	AKT2	BUB1	AKT2	BID	AKT1	CCND1	AKT2	CDKN1A	ABL2	CDC42	AKT2	CYFIP2	BMP8A	BTRC	CALM1	ARPC2	CDK1	AKT2	AKT2	AKT1	AKT2	AKT2	ACTN4	AKT2	BTG2	ABL2	ARPC2	ACTN4	ETS2	CHMP3	AKT1
	CDC42	AKT3	AKT3	AKT3	ACTN4	AKT2	ACTN4	AKT3	AKT3	AKT3	AKT2	AKT3	AKT3	AKT3	CCND1	AKT3	CASP3	AKT2	CDH1	AKT3	E2F1	AKT1	CFL1	AKT3	EIF1AX	BMPR2	CCND1	CALM2	ARPC5	GJA1	AKT3	AKT3	AKT2	AKT3	AKT3	AKT1	AKT3	BTG3	ACTG1	ARPC5	AKT1	ETV6	CHMP4B	AKT2
	AR	AR	CALM1	CDC42	APC	AKT3	CDC42	CCND1	CCND1	ARRB2	AKT3	BCL2	ARF6	BCL2L1	CDC25B	BCL2L1	CCND1	AKT3	KRAS	BDKRB2	E2F2	AKT2	CFL2	APC	EIF2B2	CREBBP	CREBBP	CREB1	BCAR1	GJD2	FOS	GRB2	AKT3	BCL2L1	EIF4B	AKT2	CDKN1A	CNOT6L	BID	BTRC	AKT2	GRB2	CXCR4	AKT3
	FZD3	BCL2	CALM2	CREBBP	ARPC2	BCL2L1	CDH1	CDK6	CDK6	CACNA2D4	APC	BIRC5	ARPC2	CCND1	CDC27	CCND1	CD82	ARHGDIA	MAP2K2	CALR	E2F3	AKT3	CXCL12	CCND1	EIF2S3	E2F5	CSNK1A1	CREBBP	CDC42	GNA11	GRB2	KRAS	BUB1	CCND1	HIF1A	AKT3	CREBBP	DCP1A	CASP3	CDC42	AKT3	KRAS	DAB2	ARRB2
	EP300	CCND1	CCND1	CRK	ARPC5	CCND1	CTNND1	E2F1	CDKN1A	CACNB2	CALR	CASP3	ARPC5	CDC42	CDK1	CREBBP	CDK1	CALM1	MAPK1	FASLG	ERBB2	CDKN1A	CXCR4	FOXO3	EIF3A	EP300	CSNK1E	EDN1	CDH1	GNAI3	GSK3B	LYN	CDC25B	CDK6	IGF1	BCAR1	EP300	DCP2	CAV1	DOCK1	CDC42	MAPK1	EPN2	BCAR1
	MTOR	CDKN1A	CDK6	CRKL	BCAR1	CDK6	ERBB2	E2F2	E2F1	CACNG1	CCND1	CCND1	CDC42	CDK6	CDK6	EP300	CDK6	CALM2	MYC	FOS	KRAS	CRK	DPYSL2	GRB2	EIF3C	FST	CTBP1	EP300	CRK	GNAQ	IKBKG	MAP2K2	CDC27	E2F1	MAPK1	BCL2	GSK3B	DDX6	CD40	IKBKG	CLDN1		ERBB3	CCR4
	FZD1	CREB1	CDKN1A	EGLN1	BDKRB2	CDKN1A	FGFR1	E2F3	E2F2	CACNG2	CD40	FOS	CFL1	E2F1	CDKN1A	GRB2	CDKN1A	CDC42	NRAS	GNA11	MAP2K2	CRKL	EFNA1	GSK3B	EIF3F	ID2	DKK1	FZD1	CRKL	GNAS	INPPL1	MAP2K4	CDK1	E2F2	MTOR	CAV1	GTF2E1	DIS3	DMD	MAPK1	CLDN19		GRK1	CCR6
	CCND1	CREBBP	E2F1	EGLN2	CDC42	CRK	IGF1R	ERBB2	E2F3	CACNG7	CDC27	GSK3B	CFL2	E2F2	CHEK2	IFNLR1	CHEK2	CRK	RET	GNAI3	MAPK1	ERBB2	EFNA3	KRAS	EIF4B	ID3	EP300	FZD2	CTTN	GRB2	JUN	MAPK1	GNAI3	E2F3	PDPK1	CCND1	IKBKG	EDC3	ICAM1	MAPK14	CLDN4		IGF1R	CDC42
	XIAP	E2F1	E2F2	EGLN3	CFL1	CRKL	MAPK1	FOXO3	FGF1	CACNG8	CDKN1A	JUN	CRK	E2F3	CREBBP	IL10RB	EI24	CRKL	RXRB	GNAL	MDM2	ERBB3	EFNA5	MAP2K2	EIF5	INHBA	FZD1	FZD3	DOCK1	ITPR2	KRAS	MAPK14	HSP90AA1	IKBKG	PIK3R2	CDC42	IL10RB	EXOSC5	RAC1	NFKB1	CTTN		LDLR	CRK
	RHOA	E2F2	E2F3	EP300	CFL2	CTBP1	MET	GRB2	FGF2	CASP3	CHEK2	KRAS	CRKL	ERBB2	E2F1	IL12RB2	IGF1	FOXO3	TCF7L2	GNAQ	NRAS	GRB2	EFNB1	MAPK1	FMR1	MAPK1	FZD2	FZD5	ITGA5	KRAS	LYN	NRAS	IGF1	ITGA2	PRKAA1	COL1A1	JUN	EXOSC6		PFN1	EPB41L1		MDM2	CRKL
	BCL2	E2F3	GRB2	ETS1	CHRM2	E2F1	NECTIN4	KRAS	FGF21	CDC25B	CREB1	MAPK1	INPPL1	IKBKG	E2F2	IL20RB	MDM2	FRS2	TPM3	GNAS	RB1	GSK3B	GNAI3	MYC	FXR1	MYC	FZD3	FZD6	MET	LPAR1	MAP2K2	PIK3R2	IGF1R	LAMC1	RPS6KA3	CRK	LYN	LSM3		RAC1	F11R		MET	CXCL12
	E2F2	EP300	IGF1	GRB2	CHRM3	E2F2	NLK	MAP2K2	FGFR1	CDC42	CREBBP	MYC	LYN	KRAS	E2F3	IL5RA	MDM4	GRB2	TPR	IKBKG	RPS6KA5	JUN	GSK3B	NRAS	KPNB1	NODAL	FZD5	GNAI3	PIK3R2	MAP2K2	MAPK1	PLA2G12A	KRAS	MYC	RPS6KA6	CRKL	MAP2K4	LSM4		UBE2D2	KRAS		MVB12B	CXCR4
	BID	ERBB2	IGF1R	HIF1A	CRK	E2F3	PARD3	MAPK1	IGF1	CRK	CRTC3	PIK3R2	MAPK1	MAPK1	E2F5	IL6R	PERP	GSK3B		IRAK4		KRAS	KRAS	PDPK1	NCBP2	PPP2CA	FZD6	GNAQ	RAC1	MAP3K2	NFAT5	PLA2G2C	MAD1L1	NFKB1	STK11	DOCK1	MAPK14	LSM8		WASF1	LLGL2		PDGFRA	FOXO3
	E2F1	FGFR1	KRAS	JUN	CRKL	GRB2	PTPRJ	NRAS	IGF1R	CRKL	E2F1	RAC1	MARCKS	NFKB1	EP300	IL6ST	PMAIP1	IRAK4		JUN		MAP2K2	L1CAM	PIK3R2	NUP155	RHOA	GSK3B	GNAS	RHOA	MAPK1	NFATC2	PLCG1	MAD2L2	PIAS2	VEGFA	ERBB2	MDM2	PABPC1		WASL	MAGI3		RAB11B	GNAI3
	PTEN	FOXO1	MAP2K2	MAP2K2	CYFIP2	HDAC2	PTPRM	PDPK1	KRAS	DUSP1	E2F2	RHOA	MARCKSL1	PIK3R2	ESPL1	LIFR	PTEN	JUN		MAP2K4		MAP2K4	MAPK1	TCF7L2	NUP188	SMAD1	JUN	GSK3B	SRC	NRAS	NFKB1	PRKCB	MAPK1	PIAS4		FLNA	MYC	PABPC3			MYH2		RAB11FIP1	GNB4
	PDGFRB	GRB2	MAPK1	MAPK1	DOCK1	IKBKG	RAC1	PIK3R2	MAP2K2	DUSP10	E2F3	SMAD2	MYO10	RAC1	GSK3B	MPL	RRM2	KRAS		MAPK1		MAPK1	NFAT5		NUP205	SMAD2	LRP6	KRAS	WASF1	PDGFA	NRAS	PRKCD	MAPK14	PIK3R2		GRB2	NFKB1	PAN2			MYH9		RAB11FIP3	GRB2
	PDGFRA	GSK3B	MDM2	MET	ENAH	KRAS	RHOA	PLCG1	MAPK1	FASLG	EP300	SMAD4	NCF1	RALBP1	HDAC2	MYC	SERPINE1	MAP2K2		MAPK14		MTOR	NFATC2		NUP214	SMAD4	MYC	MAP2K2	WASL	PDGFB	PIK3R2	PRKCE	PDE3A	PTEN		GSK3B	PIK3R2	TOB1			NRAS		RAB4A	GRK1
	MAPK1	HSP90AA1	MTOR	PAK2	EZR	MAP2K2	SMAD2	PRKCB	MDM2	FGF1	ETS1	TCF7L2	PIK3R2	RB1	MAD1L1	PIAS2	SESN2	MAPK1		MYD88		MYC	NRAS		NUP43	SMAD5	NFAT5	MAPK1		PDGFRA	PRKCB	RAC1	PIK3R2	RB1		IBSP	PLCG1				PARD3		RAB5B	GSK3A
	ETS1	IGF1	NRAS	PAK5	FGD1	MAPK1	SMAD4	RB1	MET	FGF2	ETS2	TGFBR1	PIP5K1A	SMAD2	MAD2L2	PIAS4	SESN3	MAPK14		NFKB1		NRAS	NRP1		NUP54	SP1	NFATC2	MITF		PDGFRB	RAC1	TNF	PLK1	TRAF1		IGF1	PTMA				PARD6B		RAB5C	GSK3B
	MAP2K2	IGF1R	PDGFA	PDGFB	FGFR1	MDM2	SRC	RXRB	NRAS	FGF21	FZD1	TGFBR2	PLCG1	SMAD4	MCM2	PIK3R2	SFN	NFKB1		PIK3R2		PAK2	NTNG1		NUP62	TGFBR1	NLK	NRAS		PRKCB	VAV2	VAV2	PRKX	TRAF3		IGF1R	RB1				PPP2CA		RET	IKBKG
	CASP3	IKBKG	PDGFB	PIK3R2	GIT1	MYC	TCF7L2	STK4	PDGFA	FGFR1	FZD2		PLPP3	STAT1	MCM4	PRLR	SIAH1	NRAS		PPP2CA		PAK5	PAK2		NUP98	TGFBR2	PPARD	POMC		PRKX	VAV3	VAV3	RPS6KA3	TRAF6		ITGA2	SND1				PPP2R2A		SH3GLB1	KRAS
	TRAF3	KRAS	PDGFRA	RAC1	GNA12	NFKB1	TGFBR1	TGFA	PDGFB	FLNA	FZD3		PRKCB	TGFA	MDM2	SOCS3	THBS1	PIK3R2		PPP2R2A		PIK3R2	PAK5		PABPC1	THBS1	PPP2CA	PRKCB		SRC			RPS6KA6	XIAP		ITGA5	TRAF1				PRKCB		TRAF6	LYN
	RET	MAP2K2	PDGFRB	RAP1A	GNA13	NRAS	TGFBR2		PDGFRA	FOS	FZD5		PRKCD	TGFBR1	MYC	SOCS5	TP73	PLCG1		SMAD2		PLCG1	RAC1		PABPC3	THBS2	PPP2R5C	PRKX		TUBB						JUN	TRAF3				PRKCD		VPS37A	MAPK1
	MET	MAPK1	PIK3R2	SLC2A1	ITGA2	PIK3R2	WASF1		PDGFRB	GNA12	FZD6		PRKCE	TGFBR2	ORC4	SOCS7	ZMAT3	PRKCD		TGFBR1		PRKCB	RASA1		PHAX	TNF	PPP2R5E	TCF7L2		TUBB2A						LAMC1	TRAF6				PRKCE		VPS4B	NCF1
	HSP90AA1	MDM2	PLCG1	TGFA	ITGA5	RB1	WASF3		PIK3R2	GRB2	GSK3B		RAC1	VEGFA	PLK1	SPRED1		RAC1		TGFBR2		SRC	RHOA		PNN		PRICKLE1	WNT10A								MAPK1					PTEN		VTA1	NFKB1
	IGF1	MTOR	PRKCB	VEGFA	KRAS	SMAD4	WASL		RB1	HSPA1B	ICAM1		SCIN		RB1	SPRED2		RAP1A		TNF		TGFA	ROBO1		RAN		PRKCB	WNT4								MET					RHOA			NRAS
	VEGFA	NFKB1	PTEN		MAP2K2	TGFBR1	YES1			HSPA6	IKBKG		SPHK2		SFN	SPRY1		RHOA		TRAF6			ROBO2		RANGAP1		PRKX	WNT7B								PAK2					RRAS			PARD3
	IGF1R	NRAS	RB1		MAPK1	TGFBR2				HSPA8	JUN		VAV2		SMAD2	SPRY3		RPS6KA3					SEMA3E		RNPS1		RAC1									PAK5					RRAS2			PIK3R2
	EGLN2	PDGFA	TGFA		MYH9					IKBKG	KRAS		VAV3		SMAD4	SPRY4		RPS6KA5					SEMA4F		SUMO1		RHOA									PDGFA					TJP3			PRKCB
	SMAD2	PDGFB			NRAS					JUN	MAP2K4		WASF1		SMC1A	STAT1		RPS6KA6					SEMA4G		SUMO2		SIAH1									PDGFB								PRKCD
	GLI2	PDGFRA			PAK2					KRAS	NFAT5		WASF3		SMC3	STAT2		SH2B3					UNC5C		XPO1		SMAD4									PDGFRA								PRKX
	PIAS2	PDGFRB			PAK5					LAMTOR3	NFATC2		WASL		STAG1	STAT6		TP73					UNC5D		XPO5		TCF7L2									PDGFRB								RAC1
	SMAD4	PDPK1			PDGFRA					MAP2K2	NFKB1				STAG2			TRAF6							XPOT		VANGL1									PDPK1								RAP1A
	KRAS	PIK3R2			PDGFRB					MAP2K4	NRAS				WEE1			YWHAE									WNT10A									PIK3R2								RHOA
	CDK6	PTEN			PFN1					MAP3K13	PDGFA				YWHAE			YWHAG									WNT4									PRKCB								SRC
	ERBB2	RB1			PIK3R2					MAP3K2	PDGFB				YWHAG			YWHAH									WNT7B									PTEN								STAT1
	GSK3B	TCF7L2			PIKFYVE					MAP4K4	PDGFRA				YWHAH			YWHAZ																		RAC1								STAT2
	RAC1	TGFA			PIP5K1A					MAPK1	PDGFRB				YWHAZ																					RAP1A								TIAM1
	JUN				RAC1					MAPK14	PIK3R2																									RHOA								TIAM2
	AKT1				RDX					MEF2C	POLD3																									SRC								VAV2
	ABL1				RHOA					MYC	PRKX																									THBS1								VAV3
	RB1				RRAS					NFATC2	RB1																									THBS2								WASL
	TPR				RRAS2					NFKB1	RRAS																									VAV2
	BCL2L1				SCIN					NLK	RRAS2																									VAV3
	AKT2				SRC					NRAS	SLC2A1																									VEGFA
	FGFR1				SSH2					PAK2	SMAD2																									XIAP
	FGF21				SSH3					PDGFA	SMAD4
	SLC2A1				TIAM1					PDGFB	SRF
	FZD5				TIAM2					PDGFRA	TBPL2
	HDAC2				TMSB4X					PDGFRB	TGFBR1
	IL6				VAV2					PLA2G12A	TGFBR2
	BIRC5				VAV3					PLA2G2C	TNF
	FASLG				WASF1					PRKCB	TNFRSF13C
	E2F3				WASL					PRKX	WNT10A
	TGFBR2									RAC1	WNT4
	IKBKG									RAP1A	WNT7B
	PDGFA									RAPGEF2
	STK4									RASA1
	CRKL									RPS6KA3
	TRAF6									RPS6KA5
	NFKB1									RPS6KA6
	TRAF1									RRAS
	CRK									RRAS2
	FOXO1									SRF
	PDGFB									STK4
	MYC									STMN1
	TGFBR1									TGFBR1
	PIAS4									TGFBR2
	PRKCB									TNF
	CREBBP									TRAF6
	TPM3
	ITGA2
	WNT7B
	CCDC6
	AKT3
	SUFU
	EGLN3
	CDKN1A
	HIF1A
	PLCG1
	RXRB
	TCF7L2
	RALBP1
	FZD2
	MDM2
	NRAS
	FGF1
	PIK3R2
	FGF2
	PPARD
	FZD6
	GRB2
	EGLN1
	FOS
	VHL
	CTBP1
	STAT1
	TGFA
	WNT10A

## Sheet: LO-PCa upregulated
Name	Cell cycle	Prostate cancer	p53 signaling pathway	Adherens junction	Protein processing in endoplasmic reticulum	Lysine degradation	RNA transport	Neurotrophin signaling pathway	Bacterial invasion of epithelial cells	Pathways in cancer
Hits	51	37	30	29	44	20	41	40	22	86
Genes	ANAPC7	AKT2	APAF1	ACTB	AMFR	ALDH1B1	ACIN1	AKT2	ACTB	AKT2
	BUB3	AR	BBC3	ACTG1	BAK1	ALDH2	ALYREF	ARHGDIA	ACTG1	APPL1
	CCNB1	BCL2	CASP3	ACTN1	BCL2	ASH1L	CASC3	BDNF	ARPC1B	AR
	CCND1	CCND1	CCNB1	ACTN4	CKAP4	DLST	EEF1A1	CALML3	ARPC5L	BCL2
	CCND2	CCNE2	CCND1	CDC42	DDIT3	DOT1L	EEF1A2	CAMK2A	CDC42	BIRC3
	CCND3	CDKN1A	CCND2	CSNK2A1	DNAJA2	EHMT1	EIF1	CDC42	CRK	CASP3
	CCNE2	CDKN1B	CCND3	CTNNA1	DNAJB12	EHMT2	EIF2B3	CRK	CRKL	CCDC6
	CDC14B	CREB1	CCNE2	CTNNA3	DNAJC10	HADHA	EIF2S1	CRKL	CTNNA1	CCND1
	CDC27	CREB3	CCNG1	CTNNB1	DNAJC3	KMT2B	EIF2S3	FOXO3	CTNNA3	CCNE2
	CDC6	CREB3L2	CDK4	CTNND1	EIF2AK2	KMT2C	EIF3B	FRS2	CTNNB1	CDC42
	CDC7	CREB5	CDK6	ERBB2	EIF2S1	KMT2D	EIF3C	GSK3B	CTTN	CDK4
	CDK4	CREBBP	CDKN1A	FGFR1	ERO1A	KMT5A	EIF3D	HRAS	DNM1	CDK6
	CDK6	CTNNB1	CDKN2A	IGF1R	HERPUD1	KMT5B	EIF4A1	IRAK2	DNM1L	CDKN1A
	CDKN1A	E2F3	CHEK2	MAPK3	HSPA1B	NSD1	EIF4G1	IRAK3	DNM2	CDKN1B
	CDKN1B	EP300	CYCS	NECTIN1	HSPA2	NSD2	EIF4G3	IRAK4	FN1	CDKN2A
	CDKN2A	ERBB2	GADD45A	PTPN1	HSPA8	NSD3	EIF5	IRS4	ILK	CDKN2B
	CDKN2B	FGFR1	IGF1	PTPRF	HYOU1	PLOD2	FXR1	KRAS	ITGB1	COL4A2
	CHEK2	FOXO1	IGFBP3	PTPRJ	MAP3K5	SETD1B	GEMIN2	MAGED1	PIK3CA	CREBBP
	CREBBP	GSK3B	MDM2	PTPRM	MOGS	SETD7	GEMIN4	MAP3K3	PIK3CD	CRK
	DBF4	HRAS	MDM4	RAC3	NFE2L2	SUV39H1	KPNB1	MAP3K5	RHOA	CRKL
	E2F3	HSP90AA1	PMAIP1	RHOA	NSFL1C		MAGOH	MAPK3	WASF2	CTNNB1
	E2F4	HSP90AB1	PPM1D	SMAD4	P4HB		NUP43	MAPKAPK2	WASL	CYCS
	EP300	HSP90B1	PTEN	SNAI1	RAD23A		NUP54	NGFR		DVL3
	ESPL1	IGF1	SESN1	SNAI2	RNF185		NUP58	NRAS		E2F3
	GADD45A	IGF1R	SESN2	TCF7L2	RPN1		NUP62	NTRK3		EP300
	GSK3B	KRAS	SESN3	TJP1	RPN2		NUP98	PDK1		ERBB2
	HDAC1	MAPK3	SFN	WASF2	SAR1A		NXF1	PIK3CA		FASLG
	MCM2	MDM2	STEAP3	WASL	SEC23A		NXT2	PIK3CD		FGF19
	MCM3	NRAS	THBS1	YES1	SEC24A		PABPC4	PRKCD		FGF2
	MCM4	PDGFC	TP53		SEC24C		PAIP1	RAPGEF1		FGF9
	MDM2	PDPK1			SEC31B		PHAX	RELA		FGFR1
	MYC	PIK3CA			SEC61A1		RAN	RHOA		FN1
	ORC6	PIK3CD			SEC61A2		RANBP2	RPS6KA4		FOXO1
	PCNA	PTEN			SIL1		RANGAP1	RPS6KA5		FZD4
	RAD21	RELA			SKP1		RBM8A	SH2B3		FZD6
	RBL1	TCF7L2			SSR1		RNPS1	TP53		FZD8
	RBL2	TP53			SSR2		SEH1L	YWHAE		GSK3B
	SFN				SSR3		SENP2	YWHAG		HDAC1
	SKP1				SVIP		SUMO1	YWHAH		HRAS
	SKP2				SYVN1		SUMO2	YWHAZ		HSP90AA1
	SMAD4				UBE2D3		THOC5			HSP90AB1
	SMC1A				UBE2D4					HSP90B1
	SMC3				UBE2G1					IGF1
	STAG2				UBE2G2					IGF1R
	TFDP2									ITGA6
	TGFB2									ITGAV
	TP53									ITGB1
	YWHAE									JUP
	YWHAG									KRAS
	YWHAH									LAMC1
	YWHAZ									MAPK3
										MDM2
										MYC
										NRAS
										PIK3CA
										PIK3CD
										PLD1
										PRKCA
										PTEN
										RAC3
										RALBP1
										RALGDS
										RARA
										RELA
										RHOA
										RUNX1
										RUNX1T1
										SKP2
										SMAD4
										STAT1
										STAT3
										STAT5B
										STK4
										TCF7L2
										TGFB2
										TP53
										TPM3
										TPR
										TRAF1
										TRAF3
										TRAF4
										VHL
										WNT2B
										WNT9B
										XIAP
										ZBTB16

## Sheet: LO-PCa downregulated
Name	Pathways in cancer	Prostate cancer	Glioma	Adherens junction	HTLV-I infection	Chronic myeloid leukemia	Pancreatic cancer	Colorectal cancer	Renal cell carcinoma	Non-small cell lung cancer	Regulation of actin cytoskeleton	Neurotrophin signaling pathway	Jak-STAT signaling pathway	Melanoma	Focal adhesion	Wnt signaling pathway	ErbB signaling pathway	p53 signaling pathway	Endometrial cancer	Thyroid cancer	MAPK signaling pathway	Fc gamma R-mediated phagocytosis	Small cell lung cancer	Bacterial invasion of epithelial cells	Acute myeloid leukemia	Bladder cancer	Cell cycle	Axon guidance	B cell receptor signaling pathway	Fc epsilon RI signaling pathway	VEGF signaling pathway	T cell receptor signaling pathway	Hepatitis C
Hits	69	29	21	21	41	21	20	16	18	16	36	27	23	18	37	29	20	17	13	10	44	21	18	14	14	9	23	22	16	15	15	18	18
Genes	AKT1	AKT1	AKT1	ACP1	AKT1	AKT1	AKT1	AKT1	AKT1	AKT1	APC	AKT1	AKT1	AKT1	AKT1	APC	AKT1	CASP3	AKT1	CCDC6	AKT1	AKT1	AKT1	ARPC5	AKT1	CCND1	BUB1	CDC42	AKT1	AKT1	AKT1	AKT1	AKT1
	AKT2	AKT2	AKT2	CDC42	AKT2	AKT2	AKT2	AKT2	AKT2	AKT2	ARHGEF7	AKT2	AKT2	AKT2	AKT2	CCND1	AKT2	CCND1	AKT2	CCND1	AKT2	AKT2	AKT2	BCAR1	AKT2	E2F1	CCND1	CFL1	AKT2	AKT2	AKT2	AKT2	AKT2
	AKT3	AKT3	AKT3	CDH1	AKT3	AKT3	AKT3	AKT3	AKT3	AKT3	ARPC5	AKT3	AKT3	AKT3	AKT3	CSNK1A1	AKT3	CDK1	AKT3	CDH1	AKT3	AKT3	AKT3	CDC42	AKT3	E2F2	CDC14B	CXCL12	AKT3	AKT3	AKT3	AKT3	AKT3
	AR	AR	CCND1	CTNND1	APC	BCL2L1	BCL2L1	BCL2	CDC42	CCND1	BCAR1	ARHGDIA	BCL2L1	CCND1	BCAR1	DKK1	CDKN1B	CDK6	APC	KRAS	CACNA2D4	ARF6	BCL2L1	CDH1	CCND1	E2F3	CDC27	CXCR4	GRB2	GRB2	CDC42	CDC42	EIF3E
	BCL2	BCL2	CDK6	ERBB2	CCND1	CCND1	CCND1	BIRC5	CRK	CDK6	CDC42	CDC42	CCND1	CDK6	BCL2	FZD1	CRK	CHEK2	CCND1	LEF1	CACNB2	ARPC5	CCND1	CRK	GRB2	ERBB2	CDK1	DPYSL2	GSK3B	KRAS	KRAS	GRB2	GRB2
	BCL2L1	CCND1	E2F1	IGF1R	CD40	CDK6	CDC42	CASP3	CRKL	E2F1	CFL1	CRK	GRB2	E2F1	CAV1	FZD2	CRKL	MDM2	FOXO3	MAP2K2	CACNG2	CDC42	CDK6	CRKL	KRAS	KRAS	CDK6	EFNA1	INPPL1	LYN	MAP2K2	GSK3B	GSK3B
	BIRC5	CDKN1B	E2F2	LEF1	CDC27	CDKN1B	CDK6	CCND1	EGLN1	E2F2	CHRM3	CRKL	IFNLR1	E2F2	CCND1	FZD3	ERBB2	MDM4	GRB2	MYC	CACNG7	CFL1	CDKN1B	DOCK1	LEF1	MAP2K2	CDKN1B	EFNA3	KRAS	MAP2K2	MAPK14	KRAS	KRAS
	CASP3	CREB1	E2F3	MET	CHEK2	CRK	E2F1	GSK3B	EGLN2	E2F3	CRK	FOXO3	IL20RB	E2F3	CDC42	FZD6	ERBB3	PERP	GSK3B	NRAS	CACNG8	CRK	E2F1	ITGA5	MAP2K2	MDM2	CHEK2	EFNB1	LYN	MAPK14	NFAT5	MAP2K2	MAPK14
	CCDC6	E2F1	GRB2	NLK	CREB1	CRKL	E2F2	KRAS	EGLN3	ERBB2	CRKL	FRS2	IL5RA	FGF2	CRK	GSK3B	GRB2	PMAIP1	KRAS	RET	CASP3	CRKL	E2F2	MET	MTOR	NRAS	E2F1	GSK3B	MAP2K2	NRAS	NFATC2	MAP3K8	NFKB1
	CCND1	E2F2	IGF1R	PTPRJ	CRTC3	E2F1	E2F3	LEF1	ETS1	FOXO3	DOCK1	GRB2	LIFR	IGF1R	CRKL	LEF1	GSK3B	PTEN	LEF1	TPR	CDC42	INPPL1	E2F3	RAC1	MYC		E2F2	KRAS	NFAT5	PLA2G2C	NRAS	MAPK14	NRAS
	CDC42	E2F3	KRAS	PTPRM	E2F1	E2F2	ERBB2	MYC	GRB2	GRB2	ENAH	GSK3B	MPL	KRAS	DOCK1	LRP6	KRAS	SERPINE1	MAP2K2		CRK	LYN	ITGA2	RHOA	NFKB1		E2F3	NCK2	NFATC2	PRKCB	PLA2G2C	NCK2	PIAS4
	CDK6	ERBB2	MAP2K2	RAC1	E2F2	E2F3	KRAS	RAC1	MAP2K2	KRAS	EZR	IRS1	MYC	MAP2K2	ERBB2	MYC	MAP2K2	SESN2	MYC		CRKL	MARCKS	LAMC1	SRC	NRAS		E2F5	NFAT5	NFKB1	PRKCE	PRKCB	NFAT5	PPP2CA
	CDKN1B	FOXO1	MDM2	RHOA	E2F3	GRB2	NFKB1	RHOA	MET	MAP2K2	GNA13	KRAS	PIAS4	MDM2	FLNA	NFAT5	MTOR	SESN3	NRAS		FGF2	PIP5K1A	MYC	WASF1	PPARD		GSK3B	NFATC2	NRAS	RAC1	RAC1	NFATC2	PPP2R2A
	CRK	GRB2	MTOR	SMAD2	ETS1	KRAS	RAC1	SMAD2	PAK2	NRAS	ITGA2	MAP2K2	PRLR	MET	GRB2	NFATC2	MYC	SFN			FLNA	PLPP3	NFKB1	WASL	ZBTB16		MAD2L2	NRAS	PRKCB	TNF	SRC	NFKB1	SOCS3
	CRKL	GSK3B	NRAS	SMAD4	ETS2	MAP2K2	SMAD2	SMAD4	PDGFB	PRKCB	ITGA5	MAP3K1	SOCS3	NRAS	GSK3B	NLK	NCK2	SIAH1			GRB2	PRKCB	PIAS4				MCM2	PAK2	RAC1	VAV2	VEGFA	NRAS	STAT1
	E2F1	HSP90AA1	PDGFA	SRC	FZD1	MDM2	SMAD4	TGFBR1	RAC1	TGFA	ITGA9	MAPK14	SOCS5	PDGFA	IBSP	PPARD	NRAS	TP73			HSPA8	PRKCE	PTEN				MDM2	RAC1	VAV2			PAK2	TBK1
	E2F2	IGF1R	PDGFB	TGFBR1	FZD2	MYC	STAT1		TGFA		KRAS	NFKB1	SPRED1	PDGFB	IGF1R	PPP2CA	PAK2	ZMAT3			KRAS	RAC1	TRAF6				MYC	RASA1				RHOA	TNF
	E2F3	KRAS	PDGFRB	WASF1	FZD3	NFKB1	TGFA		VEGFA		MAP2K2	NRAS	SPRED2	PDGFRB	ITGA2	PPP2R5C	PRKCB				LAMTOR3	VAV2	XIAP				SFN	RHOA				VAV2	TRAF6
	EGLN1	LEF1	PRKCB	WASF3	FZD6	NRAS	TGFBR1				NRAS	NTRK3	SPRY1		ITGA5	PPP2R5E	SRC				MAP2K2	WASF1					SMAD2	ROBO1
	EGLN2	MAP2K2	PTEN	WASL	GSK3B	SMAD4	VEGFA				PAK2	RAC1	SPRY3		ITGA9	PRICKLE1	TGFA				MAP3K1	WASF3					SMAD4	ROBO2
	EGLN3	MDM2	TGFA	YES1	HLA-A	TGFBR1					PDGFRB	RHOA	SPRY4		LAMC1	PRKCB					MAP3K2	WASL					YWHAE	SEMA4F
	ERBB2	MTOR			ICAM1						PFN1	SH2B3	STAT1		MET	PRKX					MAP3K8						YWHAH	SEMA4G
	ETS1	NFKB1			KRAS						PIKFYVE	TP73	STAT6		PAK2	RAC1					MAP4K4						YWHAZ
	FGF2	NRAS			MAP3K1						PIP5K1A	TRAF6			PDGFA	RHOA					MAPK14
	FOXO1	PDGFA			NFAT5						PPP1CB	YWHAE			PDGFB	SIAH1					MEF2C
	FZD1	PDGFB			NFATC2						RAC1	YWHAH			PDGFRB	SMAD4					MYC
	FZD2	PDGFRB			NFKB1						RDX	YWHAZ			PPP1CB	VANGL1					NFATC2
	FZD3	PTEN			NRAS						RHOA				PRKCB	WNT10A					NFKB1
	FZD6	TGFA			PDGFA						RRAS2				PTEN	WNT7B					NLK
	GLI2				PDGFB						SRC				RAC1						NRAS
	GRB2				PDGFRB						SSH2				RHOA						PAK2
	GSK3B				PRKX						TIAM1				SRC						PDGFA
	HSP90AA1				RRAS2						TMSB4X				THBS2						PDGFB
	IGF1R				SMAD2						VAV2				TNR						PDGFRB
	ITGA2				SMAD4						WASF1				VAV2						PLA2G2C
	KRAS				TBPL2						WASL				VEGFA						PRKCB
	LAMC1				TGFBR1										XIAP						PRKX
	LEF1				TNF																RAC1
	MAP2K2				TNFRSF13C																RASA1
	MDM2				WNT10A																RRAS2
	MET				WNT7B																STMN1
	MMP2																				TGFBR1
	MTOR																				TNF
	MYC																				TRAF6
	NFKB1
	NRAS
	PDGFA
	PDGFB
	PDGFRB
	PIAS4
	PPARD
	PRKCB
	PTEN
	RAC1
	RET
	RHOA
	SMAD2
	SMAD4
	STAT1
	SUFU
	TGFA
	TGFBR1
	TPR
	TRAF6
	VEGFA
	WNT10A
	WNT7B
	XIAP
	ZBTB16
