# Supplementary material for: Identification of candidate miRNAs in early-onset and late-onset prostate cancer by network analysis
Source: Sci Rep. 2020 Jul 23;10:12345. doi: 10.1038/s41598-020-69290-7 (PMC7378055; doi:10.1038/s41598-020-69290-7)
Supplement: Supplementary file 4 — Supplementary information 4 [file 41598_2020_69290_MOESM4_ESM.xlsx]

## Sheet: EO-PCa
Sup file 2. EO-PCa correlations among mRNA and hub miRNAs. Name of genes (ID_REF) and Pearson coeffient of correlation among hubmiRNAs and genes in the microarray. Only estatistically significant coefficients of correlation are shown.
ID_REF	hsa_miR_31_5p		ID_REF	hsa_miR_224_5p		ID_REF	hsa_miR_3065_3p		ID_REF	hsa_miR_205_5p		ID_REF	hsa_miR_205_3p		ID_REF	hsa_miR_3545_3p		ID_REF	hsa_miR_224_3p		ID_REF	hsa_miR_676_3p		ID_REF	hsa_miR_135b_5p		ID_REF	hsa_miR_452_3p		ID_REF	hsa_miR_488_3p		ID_REF	hsa_miR_1911_5p		ID_REF	hsa_miR_1912		ID_REF	hsa_miR_509_3_5p		ID_REF	hsa_miR_31_3p		ID_REF	hsa_miR_452_5p		ID_REF	hsa_miR_150_5p
GPR87	0.638324		VSTM2L	-0.720144		OR13A1	-0.645938		WASF3	-0.655959					SMOX	-0.69172		MAP2K1	-0.706094		MIR1206	-0.637855		ANXA8L1	0.653097					LGALS7	0.663253		SIM2	-0.702465		KLK5	0.642377		FOXI1	0.641939		KRT7	0.642541		PODXL2	-0.639394		ITGB2	0.639748
IFNE	0.659181		LRIG1	-0.714334		S1PR5	0.640408		FRMD4A	-0.646133					GMDS	-0.672745		DIP2B	-0.682489		D4S234E	0.670133		TMEM51	0.676358								LOC728606	-0.675588		SIX2	0.646697		GALNT17	0.644853		TMEM40	0.662152		FAM44A	0.64998		FCRL3	0.641793
MUC4	0.6624		MTHFD2	-0.682828		PADI3	0.642516		RAPGEFL1	0.638537					FZD8	-0.662534		OR5P3	0.638528		EDNRB	0.674003		MUC4	0.723998								GDF15	-0.666904		HBG1	0.65376		C8ORF13	0.648961		ANXA8L1	0.666197					CD6	0.643549
EFHD2	0.664674		MIR1207	-0.65692					WNT3A	0.645675					PPM1E	-0.659575		NTF5	0.642982														LRIG1	-0.664665		TCEAL6	0.655663		ST6GALNAC5	0.656055		ANXA8L2	0.769492					BIRC3	0.648038
TMEM51	0.668751		HPN	-0.652992											SLC25A42	-0.652922		SLCO3A1	0.650011														TBXAS1	-0.658469		ANXA8L2	0.669484		SERPINB11	0.657907								SLAMF8	0.650978
ANXA8L1	0.673384		ELL3	-0.637541											C9ORF152	-0.650254		FLJ42957	0.658075														TBC1D4	-0.63982		RALYL	0.672506		HSD17B13	0.662562								CD3E	0.651233
TMEM40	0.683163		KIF7	0.638326											TRIM36	-0.641952		C1ORF175	0.66243														PPARG	0.637554		SYT4	0.681553		COL9A1	0.664257								PSCDBP	0.653954
LGALS7	0.692171		C3ORF57	0.640417											ABCC4	-0.641729		MDS1	0.664803														SYT9	0.638222		TRIM9	0.685079		SELENBP1	0.675506								ITK	0.659405
ANXA8L2	0.729781		COL17A1	0.641774											CCT3	-0.637455		APOBEC3D	0.667732														RALYL	0.640934		EPO	0.698017		C21ORF100	0.682285								IL7R	0.662599
			ITGB8	0.645252											ADAMTS1	0.637419		CHP2	0.668143														S1PR5	0.641187		NEFM	0.727859		ATP6V0A4	0.783133								GBP5	0.663395
			SCNN1A	0.64663											MPPED2	0.63754		GABRE	0.671237														DUSP2	0.641444					CYP3A7	0.818602								INDO	0.668766
			CPNE6	0.647391											CD177	0.639301		LOC731366	0.68904														WNT2B	0.642337														IL21R	0.670409
			NDP	0.649874											EML5	0.63941		FLJ25996	0.704289														IL1R2	0.64288														SLAMF6	0.671941
			ACTC1	0.650927											NCRNA00161	0.641729		ACOT11	0.707393														AOX1	0.642946														CCR7	0.680017
			CHP2	0.653378											DMKN	0.64389		RGS12	0.717335														C8ORF13	0.645314														PYHIN1	0.682759
			BCL2	0.656617											MIRLET7C	0.64414		CPA6	0.733743														FCGBP	0.645388														CD3G	0.684447
			AOX1	0.656744											NRG4	0.646442																	MYL2	0.646474														FYB	0.685581
			CPA6	0.6659											C1ORF190	0.648018																	ALAD	0.646637														PTPRC	0.688871
			DUOXA1	0.666627											ANXA8	0.648816																	CCNJL	0.648004														SH2D1A	0.692856
			CLSTN2	0.671311											PRKY	0.65005																	PGR	0.650615														DOCK10	0.692933
			COL9A1	0.673142											FBXO17	0.650483																	PADI3	0.650776														GZMK	0.708727
			SLC47A1	0.673203											DUOXA1	0.651347																	GNRH2	0.650902														IL2RG	0.711844
			ID4	0.673493											SNORD123	0.651602																	DGKB	0.651371														ADAMDEC1	0.714533
			PON3	0.67432											CPA6	0.652136																	TFF1	0.651404
			RASAL2	0.68162											C15ORF41	0.652929																	FOXI1	0.652619
			SYT1	0.683646											LAMB3	0.653281																	KCNK2	0.656622
			GABRE	0.684484											PRELID2	0.65617																	TCEAL6	0.658831
			VSIG2	0.686891											SLC15A2	0.658266																	SYN1	0.658832
			FCGBP	0.696285											FBXO22OS	0.658527																	KLK5	0.661979
			ROR2	0.696637											USP10	0.660331																	RAB38	0.663203
			SYNGR1	0.702151											CROT	0.661434																	CHD5	0.663292
			FLJ36070	0.711619											ANXA8L1	0.661811																	C4ORF50	0.663344
			SAMD11	0.749918											HOXD9	0.664596																	CORIN	0.667742
			AVPI1	0.754149											LSS	0.664697																	MIRLET7C	0.668967
															PLCD3	0.665439																	PENK	0.672426
															TMEM40	0.668755																	LEFTY2	0.67412
															PRRG4	0.669997																	KRT7	0.675007
															MYOF	0.670373																	GALNT17	0.675728
															SERPINB5	0.674473																	ST3GAL5	0.678385
															CD40	0.675667																	D4S234E	0.688763
															SSH3	0.679717																	SAMD11	0.689569
															PAK7	0.681237																	FAM55D	0.699211
															KANK1	0.682383																	SLC39A2	0.702851
															FGFR2	0.682814																	ANXA8L2	0.710335
															CTSB	0.685707																	NCRNA00161	0.712355
															VSIG2	0.687224																	C21ORF100	0.718983
															CYP4B1	0.688188																	GSTA1	0.727577
															COL9A1	0.692323																	NEFM	0.727835
															STAC2	0.693213																	SNORA35	0.728789
															ID3	0.694063																	GSTA2	0.736434
															GPR126	0.694668																	SYT4	0.742784
															KRT7	0.694852																	RGS4	0.750014
															DGKA	0.698163																	NEFL	0.753285
															FER1L3	0.699711
															STOX2	0.718963
															RARG	0.721722
															GLIS1	0.723216
															SULT2B1	0.727788
															ID1	0.733474
															C4ORF50	0.760563
															BCL2	0.770442

## Sheet: LO-PCa
Sup file XX1. LO-PCa correlations among mRNA and hub miRNAs. Name of genes (ID_REF) and Pearson coeffient of correlation among hubmiRNAs and genes in the microarray. Only estatistically significant coefficients of correlation are shown.
ID_REF	hsa_miR_31_5p		ID_REF	hsa_miR_224_5p		ID_REF	hsa_miR_3065_3p		ID_REF	hsa_miR_205_5p		ID_REF	hsa_miR_205_3p		ID_REF	hsa_miR_3545_3p		ID_REF	hsa_miR_224_3p		ID_REF	hsa_miR_676_3p		ID_REF	hsa_miR_135b_5p		ID_REF	hsa_miR_452_3p		ID_REF	hsa_miR_488_3p		ID_REF	hsa_miR_1911_5p		ID_REF	hsa_miR_1912		ID_REF	hsa_miR_509_3_5p		ID_REF	hsa_miR_31_3p		ID_REF	hsa_miR_452_5p		ID_REF	hsa_miR_150_5p
MPZL2	0.622293		PLCB4	-0.642894					RAB17	-0.664984					SIM2	-0.714957		C7ORF28B	-0.673376		ZNF804B	0.621952		SEMA6A	-0.624177								KRT7	0.614777		SLC2A12	-0.616372		C21ORF100	0.640823		TESSP5	0.627971		COL17A1	0.620545		CD96	0.617211
UGT1A6	0.628808		SLC25A42	-0.634111					F2RL1	-0.649619					F2RL1	-0.679468		NOP10	-0.666446					TRIM31	0.6178								ISM1	0.617135		ATOH8	0.615493		ATP6V0D2	0.644359		MUC4	0.639618		DUOX1	0.635247		CCL19	0.617516
GPR126	0.629388		C2ORF79	-0.629022					CBX8	-0.642652					C12ORF34	-0.675661		C2ORF79	-0.654926					CLCA4	0.618272								ALAD	0.618506		BNIPL	0.618483		NCRNA00161	0.658196		CLCA4	0.652015		DLK2	0.636428		BCL11B	0.640775
TFCP2L1	0.630605		GJB1	-0.615556					HPN	-0.639564					IQGAP2	-0.671592		LYRM5	-0.653429					UGT1A6	0.632874								NLGN4X	0.625809		SLC30A3	0.618619		FOXI1	0.668526					CPA6	0.641484		IL2RG	0.648423
WDR72	0.634465		TMED3	-0.615549					PCA3	-0.634066					TACSTD1	-0.658233		PODXL2	-0.65028					KRT4	0.648046								CLSTN2	0.628156		ARHGAP24	0.62271		CYP3A7	0.695519					GGT6	0.645916		LTA	0.651299
SOX21	0.644748		C1ORF116	-0.61512					UAP1	-0.621003					CAMKK2	-0.64862		NEK1	-0.645552														SHROOM1	0.63736		LGALS7	0.631925		ATP6V0A4	0.727049					ANXA8L2	0.652893		CTSW	0.667578
RUNX2	0.64526		ODAM	0.61524					CPA6	0.616137					TUBB2A	-0.64373		PRDX4	-0.643927														D4S234E	0.638369		CLSTN2	0.633641								FOLR1	0.656274
FAM55D	0.648947		NHS	0.618712					FBXO17	0.616625					ADM2	-0.641837		GPHN	-0.640018														WISP3	0.641315		WISP3	0.634524								KRT5	0.656713
ID1	0.65749		MYOF	0.619708					VSNL1	0.62055					REPS2	-0.640829		SOX4	-0.635803														PPARG	0.641986		NLGN4X	0.637423								WNT3A	0.670775
BNIPL	0.663353		PARP3	0.620448					DUOX1	0.625281					RAB30	-0.636505		F2RL1	-0.633256														GSTA2	0.643345		C4ORF35	0.637828
GSTA1	0.666295		GRIK2	0.627382					NTF5	0.626639					GJB1	-0.630998		NDUFAB1	-0.632394														RALYL	0.645948		C8ORF13	0.6424
KRT7	0.673059		ROBO1	0.629636					CD177	0.627282					PPM1E	-0.627687		SCARB2	-0.631049														MTNR1A	0.652963		GALNT17	0.648418
MUC4	0.67422		COL9A1	0.638227					PRDM8	0.627739					PODXL2	-0.621159		C9ORF91	-0.630404														RFX4	0.654295		CTSH	0.650855
GGT6	0.675706		FADS2	0.63895					CPXM1	0.627776					MTHFD2	-0.617228		PAPSS1	-0.629321														SLC39A2	0.655721		SLC4A8	0.651262
KRT4	0.678493		ID1	0.639447					DUOXA1	0.633914					ABCC4	-0.615138		MTMR6	-0.626313														ASTL	0.656711		AQP8	0.656274
CYP4B1	0.679235		SNAP25	0.639985					PARP3	0.637253					RARG	0.616953		POLR2F	-0.623779														GDF7	0.659406		SEMG2	0.658496
CHP2	0.689171		TEAD3	0.644376					BCL11A	0.637733					APCDD1	0.617549		ALG5	-0.622397														FAM155A	0.671698		SHROOM1	0.659184
CLCA4	0.691313		SLFN13	0.648532					ASB3	0.640495					IGSF22	0.618988		RHOU	-0.620511														ODAM	0.679588		KRT7	0.660482
			ITGB4	0.6551					C1ORF190	0.641097					PON3	0.61973		N6AMT2	-0.619334														CCKBR	0.680073		FAM155A	0.660782
			MPZL2	0.657131					DSC3	0.642093					SNX21	0.621073		PDXP	-0.619147														GRIN2D	0.681141		ALAD	0.662326
			UPK1A	0.658744					LAMB3	0.642959					SOX7	0.621081		MMAA	-0.618626														DUSP2	0.681183		GDF7	0.668101
			SNORD123	0.662972					RND2	0.643377					SEMA6D	0.621832		SRBD1	-0.617902														PLA2G3	0.682026		CCKBR	0.668778
			RUNX2	0.682576					FLRT3	0.649862					WNT3A	0.621943		TMEM135	-0.617075														FAM167A	0.684634		GRIN2D	0.668809
			C21ORF63	0.693772					NAV2	0.651075					LRP4	0.623529		C11ORF75	-0.616899														C21ORF100	0.701717		FAM55A	0.675186
									TRIM29	0.652734					ANKRD43	0.623849		RAB2B	-0.615412														TGM4	0.724938		TGM4	0.675204
									LOC400464	0.657421					C4ORF50	0.623904		FAM129A	-0.615354														NCRNA00161	0.729449		KCNJ13	0.680937
									DMKN	0.659279					ITGA3	0.623992		NHS	0.614463														PLA2G4D	0.740375		SEMG1	0.682061
									MPZL2	0.661286					LGALS7	0.624713		SSH3	0.614889														FAM55D	0.742569		GATA2	0.685665
									STOX2	0.666827					ITGB6	0.625631		GSTM1	0.615502														SNORA35	0.865607		NHLH2	0.693777
									CYP3A5	0.678528					STOX2	0.625644		TFCP2L1	0.616118																	ENTPD3	0.703573
									NTN4	0.683776					ROBO1	0.628105		FADS2	0.616498																	ODAM	0.712888
									TP63	0.689959					NDRG2	0.629517		ID3	0.618087																	C21ORF100	0.716327
									CIB2	0.721843					FAM176A	0.630631		DUOXA1	0.619526																	NCRNA00161	0.723656
															ACOT11	0.631763		UPK1A	0.620459																	ANKRD43	0.728381
															TLR3	0.633047		CD177	0.620488																	PLA2G4D	0.748988
															RORB	0.633295		USP31	0.620949																	SLC39A2	0.749371
															SNORD123	0.634458		MYH14	0.621366																	PLA2G3	0.768563
															NOVA1	0.634802		UGT1A6	0.621947																	FAM167A	0.785794
															FER1L3	0.635434		CAPN12	0.622648																	FAM55D	0.79106
															ATOH8	0.636723		ASCC3	0.62265																	GSTA2	0.81562
															KCNH4	0.636813		CPA6	0.623242																	SNORA35	0.819201
															ST3GAL5	0.637333		OLFM4	0.624799
															ODAM	0.637386		MYOF	0.625425
															SCGB1A1	0.638457		RASSF5	0.627587
															RND2	0.63888		SLFN13	0.629453
															IRF8	0.639165		PHF1	0.630361
															EFNA5	0.640253		HS3ST3A1	0.631104
															SLC14A1	0.641545		PTPRU	0.631539
															C11ORF45	0.642006		MET	0.631739
															APOBEC3C	0.642055		DSC3	0.631936
															DLK2	0.646266		KRT4	0.632916
															OR5P3	0.648382		RND2	0.633061
															ID3	0.650446		C1ORF190	0.633328
															UGT1A6	0.652599		BTG2	0.633392
															ANXA8L2	0.656717		MUC16	0.634982
															CYTL1	0.657157		S1PR5	0.637431
															LAMB3	0.661155		ADRA2C	0.637604
															UNC5B	0.662004		GABRP	0.638689
															PRKY	0.666103		CYP3A5	0.640096
															FADS2	0.666204		RILPL2	0.6429
															TP73L	0.666646		CYP4B1	0.645005
															PLD5	0.666706		SERPINB5	0.646078
															TRIP6	0.668841		C21ORF63	0.64846
															HSPA4L	0.672664		PEX14	0.648921
															AVPI1	0.674291		SOX7	0.651963
															OLFML2A	0.675833		ENPP6	0.65278
															GATM	0.675886		RARG	0.653945
															OSR2	0.677513		FHL2	0.654832
															TGM4	0.677555		LAMA3	0.65765
															CHP2	0.677757		MN1	0.659596
															C1ORF190	0.681371		ITGA3	0.659915
															ANO1	0.681822		IRX5	0.660066
															ALS2CL	0.68275		BCL2	0.660215
															GDF7	0.683101		PRDM8	0.661354
															DMKN	0.684377		PPP1R13L	0.665836
															VIPR2	0.685783		ATHL1	0.669797
															GPR126	0.691576		HSPA4L	0.671065
															COL9A1	0.693462		C11ORF45	0.671403
															ANXA8L1	0.699058		EGOT	0.673696
															DSC3	0.699698		GLIS1	0.673955
															DUOXA1	0.699763		CYP27A1	0.676348
															WNT10A	0.699933		SIK1	0.677029
															CCKBR	0.701602		PGAP1	0.687211
															TRIM29	0.70305		COL9A1	0.689375
															ID1	0.70407		EFNA5	0.692404
															KRT4	0.70721		APCDD1	0.705187
															CPA6	0.707429		CXCL17	0.713224
															FOXQ1	0.707471		RUNX2	0.713851
															RNASE7	0.708304		GGT6	0.717155
															DUOX1	0.71341		TRIM29	0.722767
															GGT6	0.71367		S100A14	0.729152
															D4S234E	0.713861		MPZL2	0.73119
															S1PR5	0.728528		LAMB3	0.732343
															VSNL1	0.734083		ID1	0.736722
															BCL2	0.737727		MUC4	0.75161
															SERPINB5	0.742065		ROBO1	0.753883
															CYP4B1	0.783688		ITGB4	0.753963
																		RNF152	0.754497
																		CHP2	0.782058
