# Supplementary material for: Identification of candidate miRNAs in early-onset and late-onset prostate cancer by network analysis
Source: Sci Rep. 2020 Jul 23;10:12345. doi: 10.1038/s41598-020-69290-7 (PMC7378055; doi:10.1038/s41598-020-69290-7)
Supplement: Supplementary file 5 — Supplementary information 5 [file 41598_2020_69290_MOESM5_ESM.xlsx]

## Sheet: prostate
Sup file 2. Pathways related with prostate cancer as were collected from MSigDB and Ding et al
KEGG_PROSTATE_CANCER	CASP9	SOS2	E2F1	CHUK	RAF1	IGF1	CREB3L4	MTOR	CREB3L1	PDGFD	NKX3-1	IGF1R	GSTP1	CREB3	CREBBP	LEF1	BAD	INS	PDGFRB	ERBB2	MAP2K2	TGFA	BRAF	MAP2K1	FGFR2	PDPK1	IKBKB	MDM2	RB1	CREB1	AKT1	AKT2	FGFR1	AKT3	NRAS	GRB2	CREB5	MAPK3	TCF7	NFKB1	INSRR	NFKBIA	SOS1	TCF7L2	MAPK1	PIK3R5	IKBKG	HRAS	EP300
LIU_PROSTATE_CANCER_UP	BEND4	CAMKK2	TRIM68	SOX4	PDLIM5	MTHFD2	ENTPD5	CREB3L1	GOLM1	RAB17	APRT	VSTM2L	CANT1	OR51E2	TRPM4	C9orf152	DNAH5	CCL3	TMTC4	ST14	NME2	DNPH1	BCAM	FARP1	GUCY1A1	TRGC2	GGCT	GALNT7	CADM1	ATF6B	PCA3	TP53	AKR1A1	FBP1	TMEM161A	SRPRB	SERP1	CALR	RNF41	EDRF1	AMACR	SOX9	IMPA1	SIM2	UAP1	RAP1GAP	ENTPD6	FNIP2	SEL1L
LIU_PROSTATE_CANCER_DN	ITGA8	ARHGEF40	AKAP12	VEGFA	DES	FEZ1	COL7A1	FYN	TACC1	GPR155	MUC4	RBPMS	ANXA2	HEPH	DPT	SPEG	PPP3CC	C1R	CTSB	GPM6B	MYL9	TPST1	GLIS1	TBC1D1	VCL	WFS1	SCGB1A1	SLC47A1	AEBP1	SLC16A14	COL1A2	TPM1	NBL1	SCGB3A1	ECRG4	TRIP6	ST6GALNAC2	KIRREL1	TIMP2	EHF	TRO	P3H3	EOGT	KCNJ8	SNX7	ACOX2	PLPP3	COL5A1	AJUBA
HWANG_PROSTATE_CANCER_MARKERS	RERG	PHB	EZR	MIF	KPNB1	FKBP5	PTEN	FBLN5	PGK1	TXN	LGALS3	AGR2	ILK	CLU	WNT3	MUC1	WNT3A	LGALS1	PARK7	SELENBP1	RAN	HSPA6	CALR	NDRG1	PIM1	FLNA	AZGP1	CTNNB1
WANG_HCP_PROSTATE_CANCER	ST3GAL6	CDKN1C	TFEB	P3H2	E2F1	CRAT	ASS1	NAMPT	FOXO3	JRKL	SH2D3A	WWC1	RHOD	AASDHPPT	ZNF419	TUFT1	SPTAN1	NR3C1	SYT17	FTH1	NCOR1	GSPT2	SIDT2	PSCA	ZNF160	HOXA10	BPGM	TWIST1	LAMP3	PDXK	GRB10	DUSP1	SGK1	ABCA5	RARRES1	AEN	SOCS6	GAD1	WNT5A	SLC39A8	CDK10	PDLIM5	SECTM1	EFEMP2	CTSA	ZNF580	RETREG2	H2AC11	TAF1D
TOMLINS_PROSTATE_CANCER_UP	RPL31	SLC25A6	ERG	DAPK1	RACK1	F2R	SND1	TRIM27	ZNF217	AMACR	PDLIM5	SEC16A	CAMKK2	EIF4A1	ZNF652	PARG	NACA	MCCC2	BICD1	MANF	DKC1	CXADR	KRT18	HSD17B4	MBOAT2	SOX4	CNPY2	BDH1	UGDH	PAICS	PPIB	ATP6V1G1	GUCY1A1	MYO6	RAB11A	EEF2	UAP1	CANX	CACNA1D	GUSB
TOMLINS_PROSTATE_CANCER_DN	DST	CAVIN1	LPIN1	MEIS1	SGCE	GSN	GAS1	ZNF516	GATM	PPP1R12B	HMGN4	TGFB1I1	SPART	MYOF	LGALS3	TACC1	BTG3	C7	SEC23A	DAAM2	TPM2	PCP4	MYLK	SMTN	AKAP12	DENND2B	SCRN1	SVIL	ATP2B4	CLU	CNN1	MEIS2	CALM1	PMP22	CYLD	VCL	FHL1	RBPMS	LAMA4	ITGB4
WANG_PROSTATE_CANCER_ANDROGEN_INDEPENDENT	SPCS3	FN1	EIF3B	TRIM33	RPL13	CYREN	BAIAP2	SGSH	RNF41	DBI	NR4A3	ALDH4A1	PARP2	FAM189A2	COL15A1	GSTT1	LTB4R	FAAP100	TOP3A	PRPF19	AP2A2	NMT2	HDDC2	DCXR	RPL39L	DZIP1	SLC4A1AP	MT1H	LILRB3	SDC2	DST	REPS2	RPLP2	DBP	PPP1R12A	PRKAR2B	CEP170B	RAB27A	RPS14	FBXO11	CIAPIN1	BTG2	ARHGEF28	TNNI3K	ZNF84	MCL1	USPL1	UGT8	KAT8
YEGNASUBRAMANIAN_PROSTATE_CANCER	ECD	CTAG1B	TOX3	DDC	TNNT1	GAGE1	SORD	ALDH3A2	ALB	ETV1	MIA2	ATAD2	TSPY1	PTPRB	ERBB3	EIF2S1	CTH	KLK2	SHTN1	LONP1	CLDN3	PRSS2	MCCC2	KDM6A	SPDEF	PDE10A	ZBTB10	SLC39A8	SSX1	TRGC2	GCNT1	PSMC3IP	TFAM	PBLD	ID4	OCLNP1	AZGP1	BCOR	MAGEA4	MAGEA2	SLC44A4	KIF23	CENPN	NCAM2	TMEM251	SSX2	CLDN4	PRAME	NDC80
WALLACE_PROSTATE_CANCER_UP	FASN	BDH1	HPN	GDF15	DAP	PRSS8	EIF3I	UAP1	AMACR	ST14	MYC	TSTA3	LIG3	TPD52	POLD2	AHCY	PPP3CA	ODC1	SLC25A6	SOX4
WALLACE_PROSTATE_CANCER_DN	GJA1	CAV2	LAMA4	AKAP12	RAP1B	GPM6B
WALLACE_PROSTATE_CANCER_RACE_UP	CLU	EVI2B	CNN1	IGHV3-21	GPRC5B	FBN1	CTSS	RAC2	STK17B	GPR171	FYB1	JCAD	LCP2	HLA-DQA1	PARP12	RUNX3	HLA-DPB1	CD1E	POU2AF1	CD27	CDC7	ADAMTS1	HLA-B	MX1	APOBEC3G	GADD45G	ADAM28	GPM6A	HLA-F	MMP9	DOCK10	OAS2	HLA-G	SERHL	HMGCS2	SOCS1	RNASE1	LAPTM5	LCK	CYTIP	RASA4	IL1R2	LAMP3	GLRX	FCER1G	CLEC4A	SFTPA2	IRF8	IL10RA
WALLACE_PROSTATE_CANCER_RACE_DN	CSGALNACT1	SRD5A3	PCLO	ZC2HC1A	NPEPPS	GOLGA2P10	MARK1	LGALS8	HERC2P2	VANGL1	ITGB3BP	EIF2S3	USP6	PMS2	FMO2	RABIF	ZNF443	ST20	ADI1	ZNF37BP	TLE1	ARL17A	RPL37A	PKIA	RETREG1	GTF2F1	ZNF322	ARL17B	DHFR	RTN1	MEST	ADRB1	TSGA10	IL20RA	PIK3CA	FRK	SERF1A	KLHDC10	MTMR2	NAIP	CBR4	ENPP4	CDR2L	OCLNP1	EFL1	INO80B	PRKG2	ELOVL6	VPS53
YAMASHITA_METHYLATED_IN_PROSTATE_CANCER	SYT16	ADH7	ANKRD1	RBP2	RHOXF2B	SCGB1A1	GYS2	OCM2	NNAT	SPARC	SERPINE1	TM4SF1	FCER2	S100A8	TRPV2	MMP7	COL1A1	CCL7	CYP1A1	RGS17	MMP10	AEBP1	TFPI	S100A5	PLAC8	EBF1	CALCB	CSTA	MAGEA9	SLC34A2	DPEP2	PRAF2	CCDC68	GPNMB	CLDN6	CLDN18	HSPA2	IGFBP5	ACKR3	IFITM1	CES2	MMP13	AQP8	FUNDC2	RBP7	LYPD8	C16orf54	KLK6	SLC6A2
OUYANG_PROSTATE_CANCER_PROGRESSION_UP	JAK1	HACD3	MAP3K1	PLCE1	RAB7B	SYK	STAT1	ARHGAP5	TIRAP	CDC42	FOS	IGHM	PRKCB	CD81	MUC20	JUN	HRAS	GRB2	AVPI1	STAT3	DUSP16
OUYANG_PROSTATE_CANCER_PROGRESSION_DN	GNA12	PTPN11	MAPK3	ARL4A	ERAL1	RABL6	SRF	MAPK8IP3	SPRED1	TRIB3	DIRAS1	ARF4	BAIAP2	IGHM	ARL3	CTNNAL1	ARFIP2	EGF	DAB1	CSPG4	MAP2K3
OUYANG_PROSTATE_CANCER_MARKERS	CEACAM1	AR	AMACR	MTA1	HPN	CCNE1	INSR	EZH2	MKI67	E2F4	IGFBP2	CTSB	BCL2	MET	FN1	ETS1	CDKN1A	TFF3	VAV3	CLU
LIU_VAV3_PROSTATE_CARCINOGENESIS_UP	GPX3	TAC1	CDKN2C	CTSK	SPP1	TGFBR2	CFH	TIMP2	PLAAT3	IGF1	MMP7	LTBP2	KLK3	GPNMB	PPARG	GBP2	PLA2G7	CASP1	ARHGDIB	FCER1G	PSMB8	USP13	CD74	CD36	TGM2	NID1	TYROBP	TLR2	SIM2	TNFSF13B	ACTC1	LEP	MME	SERPINA3	FABP3	IRF1	SAT1	LGALS3	FBLN1	FABP4	IFIT3	C4B	APOD	AMD1	CCL11	HDAC9	TNC	PLAT	TIMP4
LIU_VAV3_PROSTATE_CARCINOGENESIS_DN	GAD2	PSAT1	PPT2	NR4A2	C1R	HSPA5	CLU	PTGS1	CREM	CCN2	TH	SYVN1	HDAC7	GPHA2	RASGRP1	ITGB1	IFNA7
SETLUR_PROSTATE_CANCER_TMPRSS2_ERG_FUSION_UP	CACNA1D	XRCC5	MAP3K5	SMARCD1	ASAP2	CRISP3	TBP	GHR	MTA1	PLA2G7	OCLN	BMPR1B	UBE2G1	THUMPD1	KHDRBS3	RGS10	PSMD13	PTPRK	RFX1	RAB30	PGD	EIF5	SAFB	ALDH18A1	AMPD3	ERG	TLE1	MAP7	COL9A2	MLXIP	NDUFS5	HDAC1	MYO6	CPSF6	GP1BB	ZMYND8	ABCC8	SH3YL1	UGDH	PCDHGB7	PEX10	ECE1	KLC1	PRKAR1B	PDE9A	ZNF3	SUSD6	ARHGAP29	BAG5
SETLUR_PROSTATE_CANCER_TMPRSS2_ERG_FUSION_DN	NEUROD1	KLHL21	RGS7	AQP2	AADAC	TRO	PNLIPRP2	ADH5	METTL7A	CCR1	HPS1	MPPED2	FOXF2	AMELX	ALOX15B	GRK1	PROM1	ITGAD	RAB27A	CSDC2
LI_PROSTATE_CANCER_EPIGENETIC	VDR	AR	RARB	PLAU	EDNRB	CDH1	LAMB3	CDKN2A	CD44	GSTP1	HPSE	CAV1	PXMP4	CDH13	DAPK1	MGMT	HIC1	ABCB1	RASSF1	DDX53	LAMA3	RARRES1	CCND2	PTGS2	CPA3	LAMC2	ESR1	APC	ESR2	DAB2IP
Ding Early onset prostate cancer 2016	MMP7	CCL19	CP	SERPINA3	LTF	UBD	FAM3D	CCR7	COL2A1	MMP9	TMEM178	IL7R	CFB	EOMES	IKZF1	LTB	CCL21	CD79A	ERG	ITK	LYZ	NKG7	PRKCQ	CD163L1	CD180	CXCR4	F10	FLJ33590	HIST1H2BM	LOC389332	PYHIN1	SLAMF6	TPSAB1	AMICA1	APOE	C18ORF56	C2	CD3D	CD3G	CD96	CPA3	CXCL13	DOCK2	E2F2	ELN	FAM65C	HIST1H2AI	NAPSB	PTPRC
[truncated: 442 more columns]
